# Supplementary material for: Bacteria with Phosphate Solubilizing Capacity Alter Mycorrhizal Fungal Growth Both Inside and Outside the Root and in the Presence of Native Microbial Communities
Source: PLoS One. 2016 Jun 2;11(6):e0154438. doi: 10.1371/journal.pone.0154438 (PMC4890779; doi:10.1371/journal.pone.0154438)
Supplement: S4 Table — (XLS) [file pone.0154438.s005.xls]

## Sheet: Sheet1
Supplementary Table S4: BLAST results for sequences of 4 genes in ten bacterial strains that had been shown to have phosphate solubilizing ability
BLAST searches were made using the NCBI database and a database specific for Pseudomonas bacteria. Closest matches to the databases are shown.
rpoD
STRAINS	BLAST in specialized database for Pseudomonas	BLAST in NCBI
IBUN pfl28	Pseudomonas fluorescens NZ007 genomic scaffold scf_11267_1375	Pseudomonas salomonii partial rpoD gene for DNA-directed RNA polymerase subunit D, type strain LMG 22120T
IBUN pfl29	Pseudomonas fluorescens WH6 chromosome	Pseudomonas marginalis rpoD gene for DNA-directed RNA polymerase subunit D, partial cds, strain: NCPPB 2644
IBUN pfl36	Pseudomonas fluorescens NZ007	Pseudomonas salomonii partial rpoD gene for DNA-directed RNA polymerase subunit D, type strain LMG 22120T
IBUN pfl63	Pseudomonas fluorescens NZ007	Pseudomonas salomonii partial rpoD gene for DNA-directed RNA polymerase subunit D, type strain LMG 22120T
IBUN pfl74	Pseudomonas fluorescens NZ007	Pseudomonas sp. R-43631 partial rpoD gene for RNA polymerase sigma factor, strain R-43631
IBUN pfl80	Pseudomonas fluorescens BS2	Uncultured Pseudomonas sp. partial rpoD gene for RNA polymerase sigma factor, clone 539
IBUN pfl95	Pseudomonas fluorescens NZ007	Pseudomonas salomonii partial rpoD gene for DNA-directed RNA polymerase subunit D, type strain LMG 22120T
IBUN pfl102	Pseudomonas fluorescens NZ007	Pseudomonas salomonii partial rpoD gene for DNA-directed RNA polymerase subunit D
IBUN pfl104	Pseudomonas tolaasii 6264 contig00006	Uncultured Pseudomonas sp. partial rpoD gene for RNA polymerase sigma factor,
IBUN pfl108	Pseudomonas tolaasii 6264 contig00006	Uncultured Pseudomonas sp. partial rpoD gene for RNA polymerase sigma factor
gyrB
STRAIN	BLAST in specialized database for Pseudomonas	BLAST in NCBI
IBUN pfl28	Pseudomonas fluorescens NZ007 genomic scaffold scf_11267_87	Pseudomonas sp. GH1-PS12 gyrase subunit B gene, partial cds
IBUN pfl29	Pseudomonas fluorescens NZ007 genomic scaffold scf_11267_87	Pseudomonas sp. GH1-PS29 gyrase subunit B gene, partial cds
IBUN pfl36	Pseudomonas fluorescens NZ007 genomic scaffold scf_11267_88	Pseudomonas sp. GH1-PS12 gyrase subunit B gene, partial cds
IBUN pfl63	Pseudomonas fluorescens SBW25 chromosome	Pseudomonas sp. R-43631 partial gyrB gene for DNA gyrase subunit B, strain R-43631
IBUN pfl74	Pseudomonas fluorescens NZ007 genomic scaffold scf_11267_88	Pseudomonas sp. GH1-PS12 gyrase subunit B gene, partial cds
IBUN pfl80	Pseudomonas fluorescens NZ007 genomic scaffold scf_11267_87	Pseudomonas sp. GH1-PS12 gyrase subunit B gene, partial cds
IBUN pfl95	Pseudomonas fluorescens NZ007 genomic scaffold scf_11267_87	Pseudomonas sp. GH1-PS12 gyrase subunit B gene, partial cds
IBUN pfl102	Pseudomonas fluorescens NZ007 genomic scaffold scf_11267_87	Pseudomonas sp. GH1-PS12 gyrase subunit B gene, partial cds
IBUN pfl104	Pseudomonas fluorescens SBW25 chromosome	Pseudomonas palleroniana partial gyrB gene for DNA gyrase subunit B, type strain LMG 23076T
IBUN pfl108	Pseudomonas fluorescens NZ007 genomic scaffold scf_11267_87	Pseudomonas sp. R-43631 partial gyrB gene for DNA gyrase subunit B, strain R-43631
pqqC
STRAINS	BLAST in specialized database for Pseudomonas	BLAST in NCBI
IBUN pfl28	Pseudomonas fluorescens NZ007 genomic scaffold scf_11267_1375	Pseudomonas sp. RW09-C10a pyrroloquinoline quinone synthase (pqqC) gene, partial cds
IBUN pfl29	Pseudomonas sp. TKP, complete genome	Pseudomonas sp. RW09-C20 pyrroloquinoline quinone synthase (pqqC) gene, partial cds
IBUN pfl36	Pseudomonas fluorescens NZ007 genomic scaffold scf_11267_1375	Pseudomonas sp. RW09-C10a pyrroloquinoline quinone synthase (pqqC) gene, partial cds
IBUN pfl63	Pseudomonas fluorescens NZ007 genomic scaffold scf_11267_1376	Pseudomonas sp. RW09-C10a pyrroloquinoline quinone synthase (pqqC) gene, partial cds
IBUN pfl74	Pseudomonas veronii 1YdBTEX2 Contig24	Pseudomonas sp. RW09-C34 pyrroloquinoline quinone synthase (pqqC) gene, partial cds
IBUN pfl80	Pseudomonas sp. CBZ-4 contig000181	Uncultured Pseudomonas sp. clone RW09-NC58 pyrroloquinoline quinone synthase (pqqC) gene, partial cds
IBUN pfl95	Bad quality	Bad quality
IBUN pfl102	Pseudomonas fluorescens NZ007 genomic scaffold scf_11267_1375	Uncultured Pseudomonas sp. isolate DGGE gel band E-2 pyrroloquinoline quinone synthase (pqqC) gene, partial cds
IBUN pfl104	Pseudomonas sp. CBZ-4 contig000181	Pseudomonas sp. RW09-C34 pyrroloquinoline quinone synthase (pqqC) gene, partial cds
IBUN pfl108	Pseudomonas veronii 1YdBTEX2 Contig24	Pseudomonas sp. RW09-C34 pyrroloquinoline quinone synthase (pqqC) gene, partial cds
16S
STRAINS	BLAST in specialized database for Pseudomonas	BLAST in NCBI
IBUN pfl28	Pseudomonas fluorescens SBW25 chromosome,	Pseudomonas poae strain BA1 16S ribosomal RNA gene, partial sequenc
IBUN pfl29	Pseudomonas mandelii JR-1 genomic scaffold DU1_scaffold00010	Pseudomonas sp. NBFPLCH_RAS213 16S ribosomal RNA gene,
IBUN pfl36	Pseudomonas fluorescens NZ007 scf_11267_51_contig_1	Pseudomonas sp. G4-19 16S ribosomal RNA gene, partial sequence
IBUN pfl63	Pseudomonas fluorescens SBW25 chromosome,	Uncultured bacterium clone nbt245e04 16S ribosomal RNA gene,
IBUN pfl74	Pseudomonas sp. GM25 PMI24_contig_126.126	Pseudomonas sp. NRS149 partial 16S rRNA gene, isolate NRS149
IBUN pfl80	Pseudomonas chlororaphis O6 chromosome	Uncultured bacterium clone nbt235b08 16S ribosomal RNA gene, partial sequence
IBUN pfl95	Pseudomonas fluorescens NZ007 scf_11267_51_contig_1,	Uncultured bacterium clone nbt115h09 16S ribosomal RNA gene, partial sequence
IBUN pfl102	Pseudomonas fluorescens SS101 chromosome	Pseudomonas fluorescens strain PF 16S ribosomal RNA gene, partial sequenceKP966627.1
IBUN pfl104	Pseudomonas fluorescens NZ007 scf_11267_51_contig_1	Uncultured bacterium clone nbt246a06 16S ribosomal RNA gene,
IBUN pfl108	Pseudomonas fluorescens SS101 chromosome	Pseudomonas sp. 155F 16S ribosomal RNA gene, partial sequence Sequence ID: gb|KM021213.1|
